# Supplementary material for: Influence of environmental factors and body condition on the post-oviposition behavior in the emerald glass frog Espadarana prosoblepon (Centrolenidae)
Source: PeerJ. 2022 Jun 16;10:e13616. doi: 10.7717/peerj.13616 (PMC9206843; doi:10.7717/peerj.13616)
Supplement: Supplemental Information 4 — Information about clutch size, time at oviposition, snout-vent length and mass for both males and females, post-oviposition quiescence duration, and environmental variables for 20 pairs for which videos were obtained. [file peerj-10-13616-s004.csv]

Date	Pair	Num_eggs	Amplexus_found	Oviposition_time	Fem_BCI	Male_weight	Fem_weight	Male_SVL	Fem_SVL	Male_tag	Fem_tag	temperature	wind	humidity	rainfall	poq_min
10-Jun	3	18	21:12	00:54:00	-0.027	0.75	0.87	24.7	25.6	F34	F35	17.68	1.18	96.1	13.97	70.8
12-Jun	4	28	19:57	00:38:45	0.018	0.73	0.97	24.2	25.6	F33	F32	18.53	0.64	86.4	1.52	68.8
13-Jun	6	24	20:49	03:51:15	0.026	0.77	1	23.4	26.3	F30	F29	17.64	1.54	96.3	19.05	65.3
21-Jun	19	27	20:27	03:58:30	0.022	0.64	0.98	21.9	25.7	NA	NA	18.26	0.89	95	2.03	65.3
21-Jun	20	25	21:21	03:45:45	0.026	0.64	1	24.3	26.3	NA	NA	18.26	0.89	95	2.03	22.7
24-Jun	21	30	21:31	02:36:15	0.004	0.76	0.94	23.5	25.6	F28	F51	18.62	0.69	96.1	0	63.8
28-Jun	26	30	20:24	00:48:00	-0.024	0.71	0.87	23.9	25.1	F69	F70	19.01	1.04	96.1	11.8	158.3
28-Jun	27	28	20:36	02:57:05	0.007	0.77	0.92	23.6	24.4	F71	F72	18.17	0.47	96.2	11.8	77.5
29-Jun	28	21	20:58	00:31:30	-0.073	0.74	0.75	24.13	23.4	F33	F73	18.48	0.61	95.6	1.27	64.3
29-Jun	29	28	21:10	03:51:07	-0.071	0.63	0.78	22.3	25.29	F74	F75	18.14	1.4	95	1.27	59.9
1-Jul	32	NA	20:08	02:58:41	-0.006	0.63	0.92	21.16	26.03	F61	F60	18.06	0.87	96.2	4.06	81.4
1-Jul	33	32	20:26	00:52:47	0	0.79	0.98	25.02	28.18	F28	F27	18.14	0.39	96.2	4.06	46
2-Jul	34	34	20:13	01:20:45	0.04	0.63	0.9	21.98	20.42	F62	F63	18.65	1.83	96.1	1.11	85.5
8-Jul	41	27	19:48	03:18:30	0.045	0.83	1	23.67	24.21	F46	F86	17.78	0.19	96.1	0.51	76.5
9-Jul	45	NA	20:51	02:56:30	-0.076	0.74	0.78	23.84	25.62	F58	NA	17.36	1.9	96.2	1.02	70
10-Jul	49	21	19:52	00:35:30	0.026	0.76	1.01	24.2	26.67	F46	F45	18.34	0.87	96.2	4.32	52
10-Jul	50	23	19:54	00:00:57	-0.043	0.65	0.82	21.44	24.37	NA	NA	18.16	0.68	96.2	4.32	79.9
14-Jul	54	30	19:52	02:54:45	0.068	0.73	1.07	23.73	24.99	F47	NA	17.34	0.55	96	2.54	57.5
15-Jul	56	28	20:13	03:47:15	0.036	0.6	1.03	21.96	26.4	NA	NA	18.26	1.07	96.2	0.25	35.8
23-Jul	60	29	20:00	03:50:00	0.674	0.68	1.13	22.37	26.99	F74	F88	17.55	0.34	96.4	12.19	47.5
